# Supplementary material for: High-Performance Zwitterionic Organohydrogel Fiber in Bioelectronics for Monitoring Bioinformation
Source: Biosensors (Basel). 2023 Jan 9;13(1):115. doi: 10.3390/bios13010115 (PMC9855821; doi:10.3390/bios13010115)
Supplement: Supplementary file 1 [file biosensors-13-00115-s001.zip]

Archive with 1 entries (1 files):
- biosensors-2092157-supplementary.pdf
